# Supplementary material for: Anti-Angiogenic Treatment in Pseudomyxoma Peritonei—Still a Strong Preclinical Rationale
Source: Cancers (Basel). 2021 Jun 5;13(11):2819. doi: 10.3390/cancers13112819 (PMC8201024; doi:10.3390/cancers13112819)
Supplement: Supplementary file 1 [file cancers-13-02819-s001.zip]

Archive with 1 entries (1 files):
- cancers-1237088-supplementary.pdf
